# Supplementary material for: Boosting Pharmacy Foundational Science Education Through Game-Based Learning and Active Engagement Strategies
Source: Pharmacy (Basel). 2026 Jul 9;14(4):104. doi: 10.3390/pharmacy14040104 (PMC13415470; doi:10.3390/pharmacy14040104)
Supplement: Supplementary file 1 [file pharmacy-14-00104-s001.zip]

Archive with 1 entries (1 files):
- pharmacy-4382892-supplementary.pdf
